# Supplementary material for: Synthesis of Lignin-Based Polyacid Catalyst and Its Utilization to Improve Water Resistance of Urea–formaldehyde Resins
Source: Polymers (Basel). 2020 Jan 9;12(1):175. doi: 10.3390/polym12010175 (PMC7022909; doi:10.3390/polym12010175)
Supplement: Supplementary file 1 [file polymers-12-00175-s001.zip]

Archive with 1 entries (1 files):
- polymers-678115-SI.docx
